# Supplementary material for: High-voltage pulsed radiofrequency improves ultrastructure of DRG and enhances spinal microglial autophagy to ameliorate neuropathic pain induced by SNI
Source: Sci Rep. 2024 Feb 24;14:4497. doi: 10.1038/s41598-024-55095-5 (PMC10894304; doi:10.1038/s41598-024-55095-5)
Supplement: Supplementary file 8 — Supplementary Table S1. [file 41598_2024_55095_MOESM8_ESM.xls]

## Sheet: PMWTS
Normality Test
	group	Kolmogorov-Smirnov testa
		PMWTs
		Ipsilateral				Contralateral
		statistic	df	Sig.		statistic	df	Sig.
d0	sham	0.346	10	0.001		0.283	10	0.022
	SNI	0.272	10	0.035		0.316	10	0.006
	Free-PRF	0.345	10	0.001		0.373	10	<0.001
	45V	0.308	10	0.008		0.276	10	0.03
	65V	0.27	10	0.038		0.268	10	0.04
	85V	0.276	10	0.029		0.283	10	0.023
	100V	0.482	10	<0.001		0.273	10	0.033
d1	sham	0.262	10	0.049		0.306	10	0.008
	SNI	0.3	10	0.011		0.262	10	0.049
	Free-PRF	0.321	10	0.004		0.263	10	0.048
	45V	0.264	10	0.047		0.265	10	0.045
	65V	0.3	10	0.011		0.275	10	0.031
	85V	0.263	10	0.048		0.266	10	0.044
	100V	0.297	10	0.013		0.265	10	0.044
d3	sham	0.336	10	0.002		0.263	10	0.048
	SNI	0.307	10	0.008		0.309	10	0.007
	Free-PRF	0.3	10	0.011		0.289	10	0.018
	45V	0.333	10	0.002		0.268	10	0.041
	65V	0.264	10	0.047		0.273	10	0.034
	85V	0.312	10	0.006		0.278	10	0.027
	100V	0.315	10	0.006		0.341	10	0.002
d5	sham	0.296	10	0.013		0.263	10	0.048
	SNI	0.3	10	0.011		0.291	10	0.016
	Free-PRF	0.3	10	0.011		0.28	10	0.026
	45V	0.3	10	0.011		0.277	10	0.029
	65V	0.27	10	0.037		0.308	10	0.008
	85V	0.267	10	0.041		0.277	10	0.029
	100V	0.284	10	0.022		0.306	10	0.009
d7	sham	0.308	10	0.008		0.265	10	0.045
	SNI	0.32	10	0.004		0.297	10	0.012
	Free-PRF	0.37	10	<0.001		0.279	10	0.027
	45V	0.3	10	0.011		0.272	10	0.035
	65V	0.289	10	0.018		0.263	10	0.048
	85V	0.262	10	0.049		0.276	10	0.03
	100V	0.276	10	0.03		0.271	10	0.036
d8	sham	0.341	10	0.002		0.286	10	0.02
	SNI	0.302	10	0.01		0.311	10	0.007
	Free-PRF	0.328	10	0.003		0.264	10	0.047
	45V	0.324	10	0.004		0.279	10	0.026
	65V	0.342	10	0.002		0.288	10	0.018
	85V	0.323	10	0.004		0.389	10	<0.001
	100V	0.267	10	0.042		0.35	10	0.001
d10	sham	0.309	10	0.007		0.274	10	0.032
	SNI	0.482	10	<0.001		0.264	10	0.047
	Free-PRF	0.336	10	0.002		0.289	10	0.018
	45V	0.272	10	0.035		0.278	10	0.028
	65V	0.295	10	0.014		0.263	10	0.049
	85V	0.308	10	0.008		0.264	10	0.046
	100V	0.318	10	0.005		0.263	10	0.049
d12	sham	0.263	10	0.048		0.27	10	0.037
	SNI	0.262	10	0.049		0.284	10	0.022
	Free-PRF	0.415	10	<0.001		0.281	10	0.024
	45V	0.263	10	0.048		0.267	10	0.041
	65V	0.299	10	0.012		0.266	10	0.043
	85V	0.3	10	0.011		0.336	10	0.002
	100V	0.296	10	0.013		0.296	10	0.013
d14	sham	0.264	10	0.047		0.269	10	0.039
	SNI	0.287	10	0.019		0.262	10	0.049
	Free-PRF	0.32	10	0.005		0.276	10	0.029
	45V	0.266	10	0.043		0.301	10	0.01
	65V	0.277	10	0.029		0.296	10	0.013
	85V	0.31	10	0.007		0.285	10	0.021
	100V	0.297	10	0.013		0.284	10	0.022
d21	sham	0.326	10	0.003		0.289	10	0.017
	SNI	0.27	10	0.037		0.27	10	0.038
	Free-PRF	0.348	10	0.001		0.296	10	0.013
	45V	0.34	10	0.002		0.267	10	0.042
	65V	0.32	10	0.005		0.316	10	0.005
	85V	0.314	10	0.006		0.328	10	0.003
	100V	0.307	10	0.008		0.32	10	0.004
a. Lilliefors significance correction.
The two-way repeated-measures ANOVA (The ipsilateral PMWTs)															The two-way repeated-measures ANOVA (The contralateral PMWTs)
	d0	d1	d3	d5	d7	d8	d10	d12	d14	d21	Two-way repeated-measures ANOVA					d0	d1	d3	d5	d7	d8	d10	d12	d14	d21	Two-way repeated-measures ANOVA
	Mean±SD	Mean±SD	Mean±SD	Mean±SD	Mean±SD	Mean±SD	Mean±SD	Mean±SD	Mean±SD	Mean±SD	F	p	η2partial			Mean±SD	Mean±SD	Mean±SD	Mean±SD	Mean±SD	Mean±SD	Mean±SD	Mean±SD	Mean±SD	Mean±SD	F	p	η2partial
sham	10.33±0.11	10.45±0.34	10.64±0.67	10.39±0.45	10.31±0.35	10.64±0.44	10.57±0.33	10.68±0.53	10.55±0.43	10.49±0.58					sham	10.50±0.89	10.29±0.51	10.24±0.61	10.36±0.70	10.57±0.81	10.73±0.85	10.67±0.75	10.48±0.76	10.49±0.74	10.51±0.73
SNI	10.37±0.07	4.60±0.09*	3.57±0.30*	2.24±0.16*	1.67±0.15 *	1.53±0.08*	1.62±0.04 *	1.75±0.37*	1.79±0.31*	1.68±0.18*					SNI	10.46±1.02	10.41±0.72	10.43±0.71	10.52±0.74	10.55±0.93	10.68±0.81	10.56±0.68	10.51±0.75	10.57±0.78	10.66±0.64
Free-PRF	10.36±0.11	4.54±0.20*	3.50±0.09*	2.26±0.16*	1.71±0.06*	1.68±0.13*	1.79±0.11 *	1.70±0.34 *	1.71±0.20*	1.64±0.33*					Free-PRF	10.41±0.62	10.44±0.63	10.44±0.57	10.47±0.95	10.77±0.70	10.56±0.65	10.58±0.62	10.60±0.83	10.55±0.78	10.68±0.79
45V	10.30±0.18	4.52±0.14*	3.48±0.23*	2.40±0.16*	1.70±0.09*	4.34±0.66*#Φ	4.65±0.34*#Φ	4.47±0.20*#Φ	4.26±0.41 *#Φ	4.47±0.20 *#Φ					45V	10.28±0.69	10.37±0.90	10.39±0.68	10.56±0.77	10.56±0.79	10.45±1.00	10.78±0.70	10.61±0.83	10.52±0.74	10.59±0.59
65V	10.40±0.15	4.50±0.09*	3.68±0.20*	2.42±0.27*	1.73±0.14*	5.36±0.16*#Δ	5.99±0.79*#Δ	6.39±0.82*#Δ	6.57±0.54*#Δ	6.47±0.60*#Δ					65V	10.73±0.23	10.44±0.65	10.47±0.74	10.71±0.74	10.51±0.70	10.57±0.98	10.61±0.71	10.57±0.81	10.55±0.77	10.84±0.67
85V	10.49±0.54	4.62±0.18*	3.49±0.32*	2.41±0.33*	1.68±0.14 *	8.50±1.03*#ΦΔ	8.68±0.95*#ΦΔ	8.40±0.66*#ΦΔ	8.43±0.57*#ΦΔ	8.67±0.86*#ΦΔ					85V	10.47±0.69	10.56±0.49	10.24±0.69	10.39±0.80	10.45±0.94	10.74±0.79	10.44±0.73	10.42±0.68	10.73±0.87	10.61±0.60
100V	10.38±0.04	4.62±0.15 *	3.55±0.17*	2.44±0.28*	1.77±0.16*	4.50±0.51*#Φ	4.58±0.44*#Φ	4.66±0.23 *#Φ	4.62±0.46*#Φ	4.62±0.34*#Φ					100V	10.62±0.61	10.33±0.80	10.58±0.92	10.66±0.60	10.46±0.76	10.81±0.84	10.54±0.76	10.52±0.76	10.53±0.77	10.66±0.76
Group main effect											3907.63	<0.001	0.997		Group main effect											0.338	0.914	0.031
Time main effect											1772.46	<0.001	0.966		Time main effect											0.922	0.494	0.014
Group*times											154.157	<0.001	0.936		Group*times											0.204	1	0.019
*P< 0.05 vs. Sham; #P< 0.05 vs. SNI; △P< 0.05 vs. 45VPRF; ΦP< 0.05 vs. 65VPRF
All measurement data were tested for normality (Kolmogorow-Smironov test ). All measurement data conformed to normal distribution. Mauchly's test of sphericity, Machly W=0.048，p-value<0.001, the correction results in the "Greenhouse-Geisser" of unary ANOVA shall prevail. Repeated measurement ANOVA results: The group main effect was significant, F=3907.628, p<0.001, η2partial=0.997; The time main …															All measurement data were tested for normality (Kolmogorow-Smironov test ). All measurement data conformed to normal distribution. Mauchly's test of sphericity, Machly W=0.299，p-value=0.005, the correction results in the "Greenhouse-Geisser" of unary ANOVA shall prevail. Repeated measurement ANOVA results: The group main effect was not significant, F=0.338, p=0.914, η2partial=0.031; The time main…

## Sheet: The withdrawal duration of cold
Normality Test
	group	Kolmogorov-Smirnov testa
		The withdrawal duration of cold plate test
		Ipsilateral				Contralateral
		statistic	df	Sig.		statistic	df	Sig.
d0	sham	0.482	10	<0.001		0.329	10	0.003
	SNI	0.329	10	0.003		0.329	10	0.003
	Free-PRF	0.329	10	0.003		0.433	10	<0.001
	45V	0.381	10	0		0.381	10	<0.001
	65V	0.27	10	0.038		0.272	10	0.035
	85V	0.381	10	<0.001		0.381	10	<0.001
	100V	0.272	10	0.035		0.272	10	0.035
d1	sham	0.36	10	0.001		0.36	10	0.001
	SNI	0.3	10	0.011		0.36	10	0.001
	Free-PRF	0.264	10	0.046		0.305	10	0.009
	45V	0.264	10	0.046		0.37	10	<0.001
	65V	0.267	10	0.041		0.36	10	0.001
	85V	0.3	10	0.011		0.305	10	0.009
	100V	0.37	10	<0.001		0.346	10	0.001
d3	sham	0.433	10	<0.001		0.433	10	<0.001
	SNI	0.333	10	0.002		0.36	10	0.001
	Free-PRF	0.271	10	0.036		0.305	10	0.009
	45V	0.273	10	0.033		0.4	10	<0.001
	65V	0.3	10	0.011		0.276	10	0.03
	85V	0.265	10	0.045		0.433	10	<0.001
	100V	0.268	10	0.041		0.482	10	<0.001
d5	sham	0.305	10	0.009		0.305	10	0.009
	SNI	0.3	10	0.011		0.281	10	0.025
	Free-PRF	0.28	10	0.026		0.281	10	0.025
	45V	0.263	10	0.048		0.312	10	0.007
	65V	0.272	10	0.035		0.281	10	0.025
	85V	0.324	10	0.004		0.359	10	0.001
	100V	0.305	10	0.009		0.272	10	0.035
d7	sham	0.433	10	<0.001		0.272	10	0.035
	SNI	0.272	10	0.035		0.342	10	0.002
	Free-PRF	0.264	10	0.047		0.272	10	0.035
	45V	0.272	10	0.035		0.305	10	0.009
	65V	0.324	10	0.004		0.305	10	0.009
	85V	0.305	10	0.009		0.276	10	0.03
	100V	0.272	10	0.035		0.272	10	0.035
d8	sham	0.482	10	<0.001		0.362	10	0.001
	SNI	0.272	10	0.035		0.412	10	<0.001
	Free-PRF	0.3	10	0.011		0.36	10	0.001
	45V	0.264	10	0.046		0.302	10	0.01
	65V	0.267	10	0.042		0.359	10	0.001
	85V	0.272	10	0.035		0.305	10	0.009
	100V	0.266	10	0.043		0.302	10	0.01
d10	sham	0.36	10	0.001		0.36	10	0.001
	SNI	0.269	10	0.039		0.36	10	0.001
	Free-PRF	0.263	10	0.048		0.282	10	0.023
	45V	0.308	10	0.008		0.286	10	0.02
	65V	0.268	10	0.041		0.342	10	0.002
	85V	0.273	10	0.033		0.272	10	0.035
	100V	0.272	10	0.035		0.416	10	<0.001
d12	sham	0.329	10	0.003		0.329	10	0.003
	SNI	0.28	10	0.026		0.281	10	0.025
	Free-PRF	0.273	10	0.033		0.305	10	0.009
	45V	0.265	10	0.045		0.381	10	<0.001
	65V	0.263	10	0.048		0.3	10	0.011
	85V	0.265	10	0.044		0.276	10	0.03
	100V	0.265	10	0.044		0.302	10	0.01
d14	sham	0.381	10	<0.001		0.272	10	0.035
	SNI	0.3	10	0.011		0.302	10	0.01
	Free-PRF	0.263	10	0.048		0.329	10	0.003
	45V	0.268	10	0.041		0.305	10	0.009
	65V	0.265	10	0.045		0.281	10	0.025
	85V	0.271	10	0.036		0.342	10	0.002
	100V	0.263	10	0.048		0.324	10	0.004
d21	sham	0.381	10	<0.001		0.381	10	<0.001
	SNI	0.272	10	0.035		0.381	10	<0.001
	Free-PRF	0.276	10	0.03		0.329	10	0.003
	45V	0.266	10	0.043		0.305	10	0.009
	65V	0.27	10	0.038		0.276	10	0.03
	85V	0.3	10	0.011		0.333	10	0.002
	100V	0.324	10	0.004		0.276	10	0.03
a. Lilliefors significance correction.
The two-way repeated-measures ANOVA
	d0	d1	d3	d5	d7	d8	d10	d12	d14	d21	Two-way repeated-measures ANOVA					d0	d1	d3	d5	d7	d8	d10	d12	d14	d21	Two-way repeated-measures ANOVA
	Mean±SD	Mean±SD	Mean±SD	Mean±SD	Mean±SD	Mean±SD	Mean±SD	Mean±SD	Mean±SD	Mean±SD	F	p	η2partial			Mean±SD	Mean±SD	Mean±SD	Mean±SD	Mean±SD	Mean±SD	Mean±SD	Mean±SD	Mean±SD	Mean±SD	F	p	η2partial
sham	1.80±0.42	1.50±0.71	1.70±0.48	1.60±0.70	1.30±0.48	1.20±0.42	1.50±0.71	1.50±0.53	1.40±0.52	1.40±0.52					sham	1.50±0.53	1.50±0.71	1.70±0.48	1.60±0.70	1.70±0.67	1.60±0.84	1.50±0.71	1.50±0.53	1.70±0.67	1.40±0.52
SNI	1.50±0.53	5.00±0.67*	9.10±1.20*	16.00±0.67*	18.70±0.67*	18.70±0.67*	18.80±0.79*	17.30±1.49*	18.00±0.94*	17.70±0.67*					SNI	1.50±0.53	1.50±0.71	1.50±0.71	1.80±1.03	1.80±1.23	1.60±1.07	1.50±0.71	1.80±1.03	1.70±0.82	1.40±0.52
SPRF	1.50±0.53	4.90±0.74*	9.10±0.74*	16.00±0.82*	18.80±0.79*	19.00±0.67*	18.20±0.92*	17.80±0.79*	18.00±0.82*	18.00±0.81*					SPRF	1.30±0.48	1.60±0.70	1.60±0.70	1.80±1.03	1.70±0.67	1.50±0.71	1.60±0.84	1.60±0.70	1.50±0.53	1.50±0.53
45V	1.40±0.52	4.90±0.74*	9.00±0.82*	15.90±0.74*	19.00±0.82*	13.00±0.82*#Φ	13.20±0.92*#Φ	12.90±0.74*#Φ	13.10±0.74*#Φ	13.00±0.82*#Φ					45V	1.40±0.52	1.70±0.95	1.80±0.79	1.60±1.07	1.60±0.70	1.70±0.82	1.80±0.92	1.40±0.52	1.60±0.70	1.60±0.70
65V	1.90±0.88	5.0±0.82*	9.20±0.79*	15.70±0.67*	18.80±0.63*	9.20±0.79*#Δ	8.90±0.74*#Δ	8.80±0.79*#Δ	9.00±0.82*#Δ	8.80±0.79*#Δ					65V	1.70±0.67	1.50±0.71	1.70±0.95	1.80±1.03	1.60±0.70	1.80±1.14	1.70±0.82	2.00±0.94	1.80±1.03	1.70±0.95
85V	1.40±0.52	5.00±0.67*	9.20±0.79*	15.80±0.63*	18.60±0.70*	7.20±1.32*#ΦΔ	7.00±0.82*#ΦΔ	6.90±0.74*#ΦΔ	7.10±0.74*#ΦΔ	7.00±0.94*#ΦΔ					85V	1.40±0.52	1.60±0.70	1.70±0.48	1.80±1.14	1.70±0.95	1.60±0.70	1.70±0.67	1.70±0.95	1.70±0.82	1.60±0.97
100V	1.70±0.67	4.90±0.57*	9.10±0.88*	15.40±0.70*	18.90±0.74*	13.20±0.79*#Φ	12.70±0.67*#Φ	12.80±0.79*#Φ	12.90±0.74*#Φ	13.20±0.63*#Φ					100V	1.70±0.67	1.70±1.06	1.80±0.42	1.70±0.67	1.70±0.67	1.70±0.82	1.60±0.70	1.70±0.82	1.80±0.63	1.70±0.95
Group main effect											1883.53	<0.001	0.996		Group main effect											0.4	0.876	0.037
Time main effect											2312.24	<0.001	0.973		Time main effect											0.598	0.757	0.009
Group*times											154.106	<0.001	0.936		Group*times											0.201	1	0.019
*P< 0.05 vs. Sham; #P< 0.05 vs. SNI; △P< 0.05 vs. 45VPRF; ΦP< 0.05 vs. 65VPRF
All measurement data were tested for normality (Kolmogorow-Smironov test ). All measurement data conformed to normal distribution. Mauchly's test of sphericity, Machly W=0.358，p-value=0.043, the correction results in the "Greenhouse-Geisser" of unary ANOVA shall prevail. Repeated measurement ANOVA results: The group main effect was significant, F=1883.533, p<0.001, η2partial=0.996; The time main …															All measurement data were tested for normality (Kolmogorow-Smironov test ). All measurement data conformed to normal distribution. Mauchly's test of sphericity, Machly W=0.299，p-value=0.005, the correction results in the "Greenhouse-Geisser" of unary ANOVA shall prevail. Repeated measurement ANOVA results: The group main effect was not significant, F=0.400, p=0.876, η2partial=0.037; The time main…

## Sheet:  The times of SFL
Normality Test
	group	Kolmogorov-Smirnov testa
		The times of SFL
		Ipsilateral				Contralateral
		statistic	df	Sig.		statistic	df	Sig.
d0	sham	0.433	10	<0.001		0.433	10	<0.001
	SNI	0.433	10	<0.001		0.433	10	<0.001
	Free-PRF	0.381	10	<0.001		0.381	10	<0.001
	45V	0.433	10	<0.001		0.433	10	<0.001
	65V	0.329	10	0.003		0.329	10	0.003
	85V	0.381	10	<0.001		0.381	10	<0.001
	100V	0.329	10	0.003		0.329	10	0.003
d1	sham	0.329	10	0.003		0.329	10	0.003
	SNI	0.433	10	<0.001		0.433	10	<0.001
	Free-PRF	0.329	10	0.003		0.329	10	0.003
	45V	0.329	10	0.003		0.381	10	<0.001
	65V	0.272	10	0.035		0.381	10	<0.001
	85V	0.329	10	0.003		0.305	10	0.009
	100V	0.381	10	<0.001		0.329	10	0.003
d3	sham	0.381	10	<0.001		0.381	10	<0.001
	SNI	0.272	10	0.035		0.329	10	0.003
	Free-PRF	0.324	10	0.004		0.329	10	0.003
	45V	0.264	10	0.047		0.329	10	0.003
	65V	0.264	10	0.047		0.272	10	0.035
	85V	0.4	10	<0.001		0.305	10	0.009
	100V	0.272	10	0.035		0.362	10	0.001
d5	sham	0.329	10	0.003		0.329	10	0.003
	SNI	0.267	10	0.041		0.381	10	<0.001
	Free-PRF	0.267	10	0.042		0.329	10	0.003
	45V	0.262	10	0.049		0.381	10	<0.001
	65V	0.266	10	0.043		0.272	10	0.035
	85V	0.272	10	0.035		0.272	10	0.035
	100V	0.269	10	0.039		0.305	10	0.009
d7	sham	0.433	10	<0.001		0.433	10	<0.001
	SNI	0.27	10	0.038		0.329	10	0.003
	Free-PRF	0.276	10	0.029		0.433	10	<0.001
	45V	0.272	10	0.035		0.381	10	<0.001
	65V	0.271	10	0.036		0.329	10	0.003
	85V	0.37	10	<0.001		0.302	10	0.01
	100V	0.272	10	0.035		0.329	10	0.003
d8	sham	0.381	10	<0.001		0.381	10	<0.001
	SNI	0.277	10	0.029		0.381	10	<0.001
	Free-PRF	0.277	10	0.029		0.329	10	0.003
	45V	0.324	10	0.004		0.329	10	0.003
	65V	0.329	10	0.003		0.272	10	0.035
	85V	0.324	10	0.004		0.305	10	0.009
	100V	0.272	10	0.035		0.305	10	0.009
d10	sham	0.482	10	<0.001		0.329	10	0.003
	SNI	0.278	10	0.027		0.329	10	0.003
	Free-PRF	0.272	10	0.035		0.381	10	<0.001
	45V	0.273	10	0.033		0.329	10	0.003
	65V	0.381	10	<0.001		0.329	10	0.003
	85V	0.305	10	0.009		0.305	10	0.009
	100V	0.266	10	0.044		0.329	10	0.003
d12	sham	0.381	10	<0.001		0.381	10	<0.001
	SNI	0.263	10	0.048		0.381	10	<0.001
	Free-PRF	0.302	10	0.01		0.381	10	<0.001
	45V	0.265	10	0.045		0.329	10	0.003
	65V	0.272	10	0.035		0.329	10	0.003
	85V	0.381	10	<0.001		0.381	10	<0.001
	100V	0.482	10	<0.001		0.381	10	<0.001
d14	sham	0.433	10	<0.001		0.329	10	0.003
	SNI	0.362	10	0.001		0.329	10	0.003
	Free-PRF	0.324	10	0.004		0.329	10	0.003
	45V	0.355	10	0.001		0.381	10	<0.001
	65V	0.381	10	<0.001		0.272	10	0.035
	85V	0.276	10	0.03		0.305	10	0.009
	100V	0.433	10	<0.001		0.272	10	0.035
d21	sham	0.433	10	<0.001		0.433	10	<0.001
	SNI	0.324	10	0.004		0.381	10	<0.001
	Free-PRF	0.305	10	0.009		0.329	10	0.003
	45V	0.37	10	<0.001		0.329	10	0.003
	65V	0.433	10	<0.001		0.272	10	0.035
	85V	0.272	10	0.035		0.381	10	<0.001
	100V	0.3	10	0.011		0.305	10	0.009
a. Lilliefors significance correction.
The two-way repeated-measures ANOVA
	d0	d1	d3	d5	d7	d8	d10	d12	d14	d21	Two-way repeated-measures ANOVA					d0	d1	d3	d5	d7	d8	d10	d12	d14	d21	Two-way repeated-measures ANOVA
	Mean±SD	Mean±SD	Mean±SD	Mean±SD	Mean±SD	Mean±SD	Mean±SD	Mean±SD	Mean±SD	Mean±SD	F	p	η2partial			Mean±SD	Mean±SD	Mean±SD	Mean±SD	Mean±SD	Mean±SD	Mean±SD	Mean±SD	Mean±SD	Mean±SD	F	p	η2partial
sham	0.30±0.48	0.50±0.53	0.40±0.52	0.50±0.53	0.30±0.48	0.40±0.52	0.20±0.42	0.40±0.52	0.30±0.48	0.30±0.48					sham	0.30±0.48	0.50±0.53	0.40±0.52	0.50±0.53	0.30±0.48	0.40±0.52	0.50±0.53	0.40±0.52	0.50±0.53	0.30±0.48
SNI	0.30±0.48	1.70±0.48*	2.70±0.67*	3.80±0.79*	4.10±0.74*	4.20±0.79*	4.10±0.88*	4.20±0.79*	4.40±0.84*	4.20±0.63*					SNI	0.30±0.48	0.30±0.48	0.50±0.53	0.40±0.52	0.50±0.53	0.40±0.52	0.50±0.53	0.40±0.52	0.50±0.53	0.40±0.52
SPRF	0.40±0.52	1.50±0.53*	3.20±0.63*	3.90±0.99*	4.10±0.74*	4.20±0.79*	4.30±0.67*	4.30±0.82*	4.20±0.63*	4.40±0.70*					SPRF	0.40±0.52	0.50±0.53	0.50±0.53	0.50±0.53	0.70±0.48	0.50±0.53	0.60±0.52	0.60±0.52	0.50±0.53	0.50±0.53
45V	0.30±0.48	1.50±0.53*	2.90±0.74*	3.90±0.74*	4.00±0.82*	3.20±0.63*#Φ	3.10±0.74*#Φ	2.90±0.74*#Φ	3.10±0.88*#Φ	2.90±0.57*#Φ					45V	0.30±0.48	0.40±0.52	0.50±0.53	0.60±0.52	0.60±0.52	0.50±0.53	0.50±0.53	0.50±0.53	0.60±0.52	0.50±0.53
65V	0.50±0.53	1.70±0.67*	2.90±0.74*	4.00±0.82*	4.00±0.82*	2.50±0.53*#Δ	2.40±0.52*#Δ	2.30±0.67*#Δ	2.40±0.52*#Δ	2.30±0.48*#Δ					65V	0.50±0.53	0.60±0.52	0.70±0.67	0.70±0.67	0.50±0.53	0.70±0.67	0.50±0.53	0.50±0.53	0.70±0.67	0.70±0.67
85V	0.40±0.52	1.50±0.53*	3.00±0.47*	3.70±0.67*	3.90±0.57*	1.80±0.63*#ΦΔ	1.60±0.70*#ΦΔ	1.60±0.52*#ΦΔ	1.70±0.95*#ΦΔ	1.70±0.67*#ΦΔ					85V	0.40±0.52	0.60±0.70	0.60±0.70	0.70±0.67	0.70±0.82	0.60±0.70	0.60±0.70	0.40±0.52	0.60±0.70	0.40±0.52
100V	0.50±0.53	1.40±0.52*	2.70±0.67*	3.80±0.79*	4.30±0.67*	3.30±0.67*#Φ	3.10±0.74*#Φ	3.20±0.42*#Φ	3.30±0.48*#Φ	3.00±0.67*#Φ					100V	0.50±0.53	0.50±0.53	0.60±0.84	0.60±0.70	0.50±0.53	0.60±0.70	0.50±0.53	0.60±0.52	0.70±0.67	0.60±0.70
Group main effect											282.417	<0.001	0.994		Group main effect											1.551	0.176	0.129
Time main effect											140.954	<0.001	0.691		Time main effect											0.717	0.694	0.011
Group*times											9.669	<0.001	0.479		Group*times											0.183	1	0.017
*P< 0.05 vs. Sham; #P< 0.05 vs. SNI; △P< 0.05 vs. 45VPRF; ΦP< 0.05 vs. 65VPRF
All measurement data were tested for normality (Kolmogorow-Smironov test ). All measurement data conformed to normal distribution. Mauchly's test of sphericity, Machly W=0.350，p-value=0.034, the correction results in the "Greenhouse-Geisser" of unary ANOVA shall prevail. Repeated measurement ANOVA results: The group main effect was significant, F=282.417, p<0.001, η2partial=0.994; The time main e…															All measurement data were tested for normality (Kolmogorow-Smironov test ). All measurement data conformed to normal distribution. Mauchly's test of sphericity, Machly W=0.377，p-value=0.073. Repeated measurement ANOVA results: The group main effect was not significant, F=1.551, p=0.176, η2partial=0.037; The time main effect was not significant, F=0.717, p=0.694, η2partial =0.011; The interaction …
