# Supplementary material for: High-voltage pulsed radiofrequency improves ultrastructure of DRG and enhances spinal microglial autophagy to ameliorate neuropathic pain induced by SNI
Source: Sci Rep. 2024 Feb 24;14:4497. doi: 10.1038/s41598-024-55095-5 (PMC10894304; doi:10.1038/s41598-024-55095-5)
Supplement: Supplementary file 9 — Supplementary Table S2. [file 41598_2024_55095_MOESM9_ESM.xls]

## Sheet: ATF3 western blot
Normality Test						Levene test
	group	Kolmogorov-Smirnov testa						statistic	df1	df2	Sig.
		statistic	df	Sig.		D14		0.981	6	28	0.456
D14	sham	0.45	5	0.001		D21		0.529	6	28	0.781
	SNI	0.375	5	0.021
	Free-PRF	0.347	5	0.049
	45V	0.348	5	0.048
	65V	0.357	5	0.036
	85V	0.367	5	0.026
	100V	0.348	5	0.048
D21	sham	0.429	5	0.003
	SNI	0.459	5	0.001
	Free-PRF	0.44	5	0.002
	45V	0.363	5	0.03
	65V	0.421	5	0.004
	85V	0.473	5	0.001
	100V	0.372	5	0.022
a. Lilliefors significance correction.
The one-way ANOVA
group		Sham	SNI	Free-PRF	45VPRF	65VPRF	85VPRF	100VPRF	SS	df	MS		F		P-value
D14	n	5	5	5	5	5	5	5
	Mean±SD	1.0±0.21	63.0±5.29*	64.0±8.46*	38.8±6.69*#Φ	25.0±6.96*#Δ	11.8±4.71*#ΦΔ	36.2±6.69*#Φ
	Inter-group								17156.3	6	2859.38		77.089		<0.001
	Intra-group								1038.57	28	37.092
	group
	Total								18194.9	34
D21	n	5	5	5	5	5	5	5
	Mean±SD	1.0±0.21	37.8±6.83*	40.0±8.40*	28.8±5.07*#Φ	19.6±1.95*#Δ	11.6±0.89*#ΦΔ	28.8±4.38*#Φ
	Inter-group								5973.09	6		995.514		41.792	<0.001
	Intra-group								666.982	28		23.821
	Total								6640.07	34
*P< 0.05 vs. Sham; #P< 0.05 vs. SNI; △P< 0.05 vs. 45VPRF; ΦP< 0.05 vs. 65VPRF
Multiple comparison
Dependent variable	(I) group	(J) group	Mean difference (I-J)	Standard error	Sig.
D14	sham	SNI	-62.00000*	3.85185	<0.001
		SPRF	-63.00000*	3.85185	<0.001
		45V	-37.80000*	3.85185	<0.001
		65V	-24.00000*	3.85185	<0.001
		85V	-10.80000*	3.85185	0.009
		100V	-35.20000*	3.85185	<0.001
	SNI	sham	62.00000*	3.85185	<0.001
		SPRF	-1	3.85185	0.797
		45V	24.20000*	3.85185	<0.001
		65V	38.00000*	3.85185	<0.001
		85V	51.20000*	3.85185	<0.001
		100V	26.80000*	3.85185	<0.001
	SPRF	sham	63.00000*	3.85185	<0.001
		SNI	1	3.85185	0.797
		45V	25.20000*	3.85185	<0.001
		65V	39.00000*	3.85185	<0.001
		85V	52.20000*	3.85185	<0.001
		100V	27.80000*	3.85185	<0.001
	45V	sham	37.80000*	3.85185	<0.001
		SNI	-24.20000*	3.85185	<0.001
		SPRF	-25.20000*	3.85185	<0.001
		65V	13.80000*	3.85185	0.001
		85V	27.00000*	3.85185	<0.001
		100V	2.6	3.85185	0.505
	65V	sham	24.00000*	3.85185	<0.001
		SNI	-38.00000*	3.85185	<0.001
		SPRF	-39.00000*	3.85185	<0.001
		45V	-13.80000*	3.85185	0.001
		85V	13.20000*	3.85185	0.002
		100V	-11.20000*	3.85185	0.007
	85V	sham	10.80000*	3.85185	0.009
		SNI	-51.20000*	3.85185	<0.001
		SPRF	-52.20000*	3.85185	<0.001
		45V	-27.00000*	3.85185	<0.001
		65V	-13.20000*	3.85185	0.002
		100V	-24.40000*	3.85185	<0.001
	100V	sham	35.20000*	3.85185	<0.001
		SNI	-26.80000*	3.85185	<0.001
		SPRF	-27.80000*	3.85185	<0.001
		45V	-2.6	3.85185	0.505
		65V	11.20000*	3.85185	0.007
		85V	24.40000*	3.85185	<0.001
D21	sham	SNI	-36.80000*	3.0868	<0.001
		SPRF	-39.00000*	3.0868	<0.001
		45V	-27.80000*	3.0868	<0.001
		65V	-18.60000*	3.0868	<0.001
		85V	-10.60000*	3.0868	0.002
		100V	-27.80000*	3.0868	<0.001
	SNI	sham	36.80000*	3.0868	<0.001
		SPRF	-2.2	3.0868	0.482
		45V	9.00000*	3.0868	0.007
		65V	18.20000*	3.0868	<0.001
		85V	26.20000*	3.0868	<0.001
		100V	9.00000*	3.0868	0.007
	SPRF	sham	39.00000*	3.0868	<0.001
		SNI	2.2	3.0868	0.482
		45V	11.20000*	3.0868	0.001
		65V	20.40000*	3.0868	<0.001
		85V	28.40000*	3.0868	<0.001
		100V	11.20000*	3.0868	0.001
	45V	sham	27.80000*	3.0868	<0.001
		SNI	-9.00000*	3.0868	0.007
		SPRF	-11.20000*	3.0868	0.001
		65V	9.20000*	3.0868	0.006
		85V	17.20000*	3.0868	<0.001
		100V	0	3.0868	1
	65V	sham	18.60000*	3.0868	<0.001
		SNI	-18.20000*	3.0868	<0.001
		SPRF	-20.40000*	3.0868	<0.001
		45V	-9.20000*	3.0868	0.006
		85V	8.00000*	3.0868	0.015
		100V	-9.20000*	3.0868	0.006
	85V	sham	10.60000*	3.0868	0.002
		SNI	-26.20000*	3.0868	<0.001
		SPRF	-28.40000*	3.0868	<0.001
		45V	-17.20000*	3.0868	<0.001
		65V	-8.00000*	3.0868	0.015
		100V	-17.20000*	3.0868	<0.001
	100V	sham	27.80000*	3.0868	<0.001
		SNI	-9.00000*	3.0868	0.007
		SPRF	-11.20000*	3.0868	0.001
		45V	0	3.0868	1
		65V	9.20000*	3.0868	0.006
		85V	17.20000*	3.0868	<0.001
*The significance level of the mean difference is 0.05

## Sheet: ATF3 PCR
Normality Test						Levene test
	group	Kolmogorov-Smirnov testa						statistic	df1	df2	Sig.
		statistic	df	Sig.		D14		0.943	6	28	0.48
D14	sham	0.404	5	0.008		D21		1.877	6	28	0.12
	SNI	0.353	5	0.041
	Free-PRF	0.35	5	0.045
	45V	0.365	5	0.028
	65V	0.347	5	0.048
	85V	0.398	5	0.009
	100V	0.35	5	0.044
D21	sham	0.351	5	0.043
	SNI	0.444	5	0.002
	Free-PRF	0.425	5	0.003
	45V	0.38	5	0.017
	65V	0.348	5	0.048
	85V	0.382	5	0.016
	100V	0.391	5	0.012
a. Lilliefors significance correction.
The one-way ANOVA
group		Sham	SNI	Free-PRF	45VPRF	65VPRF	85VPRF	100VPRF	SS	df	MS		F		P-value
D14	n	5	5	5	5	5	5	5
	Mean±SD	1.0±0.15	2.92±0.41*	3.00±0.56*	2.35±0.21*#Φ	1.86±0.27*#Δ	1.42±0.16*#ΦΔ	2.41±0.24*#Φ
	Inter-group								16.841	6	2.807		28.103		<0.001
	Intra-group								2.797	28	0.1
	Total								19.638	34
D21	n	5	5	5	5	5	5	5
	Mean±SD	1.0±0.16	2.91±0.50*	2.92±0.56*	2.34±0.30*#Φ	1.89±0.10*#Δ	1.45±0.15*#ΦΔ	2.33±0.19*#Φ
	Inter-group								15.53	6		2.588		22.967	<0.001
	Intra-group								3.155	28		0.113
	Total								18.685	34
*P< 0.05 vs. Sham; #P< 0.05 vs. SNI; △P< 0.05 vs. 45VPRF; ΦP< 0.05 vs. 65VPRF
Multiple comparison
Dependent variable	(I) group	(J) group	Mean difference (I-J)	Standard error	Sig.
D14	sham	SNI	-1.92400*	0.19988	<0.001
		SPRF	-2.00000*	0.19988	<0.001
		45V	-1.35400*	0.19988	<0.001
		65V	-.86200*	0.19988	<0.001
		85V	-.42000*	0.19988	0.045
		100V	-1.41000*	0.19988	<0.001
	SNI	sham	1.92400*	0.19988	<0.001
		SPRF	-0.076	0.19988	0.707
		45V	.57000*	0.19988	0.008
		65V	1.06200*	0.19988	<0.001
		85V	1.50400*	0.19988	<0.001
		100V	.51400*	0.19988	0.016
	SPRF	sham	2.00000*	0.19988	<0.001
		SNI	0.076	0.19988	0.707
		45V	.64600*	0.19988	0.003
		65V	1.13800*	0.19988	<0.001
		85V	1.58000*	0.19988	<0.001
		100V	.59000*	0.19988	0.006
	45V	sham	1.35400*	0.19988	<0.001
		SNI	-.57000*	0.19988	0.008
		SPRF	-.64600*	0.19988	0.003
		65V	.49200*	0.19988	0.02
		85V	.93400*	0.19988	<0.001
		100V	-0.056	0.19988	0.781
	65V	sham	.86200*	0.19988	<0.001
		SNI	-1.06200*	0.19988	<0.001
		SPRF	-1.13800*	0.19988	<0.001
		45V	-.49200*	0.19988	0.02
		85V	.44200*	0.19988	0.035
		100V	-.54800*	0.19988	0.011
	85V	sham	.42000*	0.19988	0.045
		SNI	-1.50400*	0.19988	<0.001
		SPRF	-1.58000*	0.19988	<0.001
		45V	-.93400*	0.19988	<0.001
		65V	-.44200*	0.19988	0.035
		100V	-.99000*	0.19988	<0.001
	100V	sham	1.41000*	0.19988	<0.001
		SNI	-.51400*	0.19988	0.016
		SPRF	-.59000*	0.19988	0.006
		45V	0.056	0.19988	0.781
		65V	.54800*	0.19988	0.011
		85V	.99000*	0.19988	<0.001
D21	sham	SNI	-1.90600*	0.21231	<0.001
		SPRF	-1.91800*	0.21231	<0.001
		45V	-1.34000*	0.21231	<0.001
		65V	-.88800*	0.21231	<0.001
		85V	-.45000*	0.21231	0.043
		100V	-1.33400*	0.21231	<0.001
	SNI	sham	1.90600*	0.21231	<0.001
		SPRF	-0.012	0.21231	0.955
		45V	.56600*	0.21231	0.013
		65V	1.01800*	0.21231	<0.001
		85V	1.45600*	0.21231	<0.001
		100V	.57200*	0.21231	0.012
	SPRF	sham	1.91800*	0.21231	<0.001
		SNI	0.012	0.21231	0.955
		45V	.57800*	0.21231	0.011
		65V	1.03000*	0.21231	<0.001
		85V	1.46800*	0.21231	<0.001
		100V	.58400*	0.21231	0.01
	45V	sham	1.34000*	0.21231	<0.001
		SNI	-.56600*	0.21231	0.013
		SPRF	-.57800*	0.21231	0.011
		65V	.45200*	0.21231	0.042
		85V	.89000*	0.21231	<0.001
		100V	0.006	0.21231	0.978
	65V	sham	.88800*	0.21231	<0.001
		SNI	-1.01800*	0.21231	<0.001
		SPRF	-1.03000*	0.21231	<0.001
		45V	-.45200*	0.21231	0.042
		85V	.43800*	0.21231	0.048
		100V	-.44600*	0.21231	0.045
	85V	sham	.45000*	0.21231	0.043
		SNI	-1.45600*	0.21231	<0.001
		SPRF	-1.46800*	0.21231	<0.001
		45V	-.89000*	0.21231	<0.001
		65V	-.43800*	0.21231	0.048
		100V	-.88400*	0.21231	<0.001
	100V	sham	1.33400*	0.21231	<0.001
		SNI	-.57200*	0.21231	0.012
		SPRF	-.58400*	0.21231	0.01
		45V	-0.006	0.21231	0.978
		65V	.44600*	0.21231	0.045
		85V	.88400*	0.21231	<0.001
*The significance level of the mean difference is 0.05

## Sheet: autophagy
Normality Test										Levene test
	group	Kolmogorov-Smirnov testa												statistic		df1		df2		Sig.
		D14				D21				D14		autophagosome		0.587	0.587	6	6	28	28	0.737	0.737
		statistic	df	Sig.		statistic	df	Sig.				autolysosome		1.513	1.513	6	6	28	28	0.21	0.21
autophagosome	sham	0.372	5	0.022		0.355	5	0.038				lysosome		0.795	0.795	6	6	28	28	0.582	0.582
	SNI	0.352	5	0.042		0.366	5	0.028		D21		autophagosome		0.369		6		28		0.892
	SPRF	0.372	5	0.022		0.367	5	0.026				autolysosome		0.898		6		28		0.51
	45V	0.372	5	0.022		0.351	5	0.043				lysosome		1.441		6		28		0.235
	65V	0.356	5	0.037		0.353	5	0.041
	85V	0.363	5	0.03		0.367	5	0.027
	100V	0.355	5	0.038		0.431	5	0.003
autolysosome	sham	0.36	5	0.033		0.421	5	0.004
	SNI	0.391	5	0.012		0.413	5	0.006
	SPRF	0.372	5	0.022		0.35	5	0.045
	45V	0.349	5	0.046		0.352	5	0.042
	65V	0.366	5	0.028		0.358	5	0.035
	85V	0.349	5	0.047		0.386	5	0.014
	100V	0.372	5	0.022		0.355	5	0.039
lysosome	sham	0.404	5	0.008		0.413	5	0.005
	SNI	0.421	5	0.004		0.391	5	0.012
	SPRF	0.431	5	0.003		0.421	5	0.004
	45V	0.394	5	0.011		0.35	5	0.044
	65V	0.358	5	0.035		0.435	5	0.002
	85V	0.361	5	0.032		0.394	5	0.011
	100V	0.355	5	0.038		0.354	5	0.04
a. Lilliefors significance correction.
The one-way ANOVA
group			Sham	SNI	Free-PRF	45VPRF	65VPRF	85VPRF	100VPRF	SS	df	MS		F		P-value
D14	autophagosome	n	5	5	5	5	5	5	5
		Mean±SD	0.66±0.329	2.26±1.222*	2.28±0.438*	3.54±0.876*#Φ	4.67±0.724*#Δ	6.84±1.014*#ΦΔ	3.48±0.864*#Φ
		Inter-group								117.641	6	19.607		28.242		<0.001
		Intra-group								19.439	28	0.694
		group
		Total								137.08	34
	autolysosome	n	5	5	5	5	5	5	5
		Mean±SD	1.72±0.795	0.36±0.261*	0.44±0.219*	2.96±1.292*#Φ	5.68±0.726*#Δ	7.41±1.329*#ΦΔ	3.02±0.11*#Φ
		Inter-group								208.635	6	34.773		51.549		<0.001
		Intra-group								18.887	28	0.675
		Total								227.523	34
	lysosome	n	5	5	5	5	5	5	5
		Mean±SD	1.72±0.303	0.36±0.195*	0.38±0.239*	2.36±0.251*#Φ	3.4±0.686*#Δ	4.27±0.441*#ΦΔ	2.48±0.576*#Φ
		Inter-group								63.612	6	10.602		59.53		<0.001
		Intra-group								4.987	28	0.178
		Total								68.598	34
D21		n	5	5	5	5	5	5	5
		Mean±SD	0.54±0.288	2.32±0.726*	2.36±0.945*	3.48±0.934*#Φ	5.1±0.755*#Δ	6.66±0.835*#ΦΔ	3.36±0.716*#Φ
		Inter-group								119.766	6		19.961		33.62	<0.001
		Intra-group								16.624	28		0.594
		Total								136.39	34
		n	5	5	5	5	5	5	5
		Mean±SD	1.54±0.195	0.37±0.244*	0.44±0.321*	2.99±0.688*#Φ	5.7±0.686*#Δ	7.38±0.37*#ΦΔ	3.01±0.797*#Φ	210.251	6		35.042		128.024	<0.001
		Inter-group								7.664	28		0.274
		Intra-group								217.915	34
		Total
		n	5	5	5	5	5	5	5
		Mean±SD	1.96±0.139	0.56±0.261*	0.59±0.292*	2.95±0.79*#Φ	3.84±1.043*#Δ	4.74±0.673*#ΦΔ	2.91±0.797*#Φ
		Inter-group								74.444	6		12.407		29.21	<0.001
		Intra-group								11.893	28		0.425
		Total								86.337	34
*P< 0.05 vs. Sham; #P< 0.05 vs. SNI; △P< 0.05 vs. 45VPRF; ΦP< 0.05 vs. 65VPRF
Multiple comparison（D14）							Multiple comparison（D21）
Dependent variable	(I) group	(J) group	Mean difference (I-J)	Standard error	Sig.		Dependent variable	(I) group	(J) group	Mean difference (I-J)	Standard error	Sig.
autophagosome	sham	SNI	-1.6000*	0.527	0.005		autophagosome	sham	SNI	-1.7800*	0.4873	0.001
		SPRF	-1.6200*	0.527	0.005				SPRF	-1.8200*	0.4873	0.001
		45V	-2.8800*	0.527	<0.001				45V	-2.9400*	0.4873	<0.001
		65V	-4.0080*	0.527	<0.001				65V	-4.5600*	0.4873	<0.001
		85V	-6.1800*	0.527	<0.001				85V	-6.1200*	0.4873	<0.001
		100V	-2.8200*	0.527	<0.001				100V	-2.8200*	0.4873	<0.001
	SNI	sham	1.6000*	0.527	0.005			SNI	sham	1.7800*	0.4873	0.001
		SPRF	-0.02	0.527	0.97				SPRF	-0.04	0.4873	0.935
		45V	-1.2800*	0.527	0.022				45V	-1.1600*	0.4873	0.024
		65V	-2.4080*	0.527	<0.001				65V	-2.7800*	0.4873	<0.001
		85V	-4.5800*	0.527	<0.001				85V	-4.3400*	0.4873	<0.001
		100V	-1.2200*	0.527	0.028				100V	-1.0400*	0.4873	0.042
	SPRF	sham	1.6200*	0.527	0.005			SPRF	sham	1.8200*	0.4873	0.001
		SNI	0.02	0.527	0.97				SNI	0.04	0.4873	0.935
		45V	-1.2600*	0.527	0.024				45V	-1.1200*	0.4873	0.029
		65V	-2.3880*	0.527	<0.001				65V	-2.7400*	0.4873	<0.001
		85V	-4.5600*	0.527	<0.001				85V	-4.3000*	0.4873	<0.001
		100V	-1.2000*	0.527	0.031				100V	-1.0000*	0.4873	0.05
	45V	sham	2.8800*	0.527	<0.001			45V	sham	2.9400*	0.4873	<0.001
		SNI	1.2800*	0.527	0.022				SNI	1.1600*	0.4873	0.024
		SPRF	1.2600*	0.527	0.024				SPRF	1.1200*	0.4873	0.029
		65V	-1.1280*	0.527	0.041				65V	-1.6200*	0.4873	0.002
		85V	-3.3000*	0.527	<0.001				85V	-3.1800*	0.4873	<0.001
		100V	0.06	0.527	0.91				100V	0.12	0.4873	0.807
	65V	sham	4.0080*	0.527	<0.001			65V	sham	4.5600*	0.4873	<0.001
		SNI	2.4080*	0.527	<0.001				SNI	2.7800*	0.4873	<0.001
		SPRF	2.3880*	0.527	<0.001				SPRF	2.7400*	0.4873	<0.001
		45V	1.1280*	0.527	0.041				45V	1.6200*	0.4873	0.002
		85V	-2.1720*	0.527	<0.001				85V	-1.5600*	0.4873	0.003
		100V	1.1880*	0.527	0.032				100V	1.7400*	0.4873	0.001
	85V	sham	6.1800*	0.527	<0.001			85V	sham	6.1200*	0.4873	<0.001
		SNI	4.5800*	0.527	<0.001				SNI	4.3400*	0.4873	<0.001
		SPRF	4.5600*	0.527	<0.001				SPRF	4.3000*	0.4873	<0.001
		45V	3.3000*	0.527	<0.001				45V	3.1800*	0.4873	<0.001
		65V	2.1720*	0.527	<0.001				65V	1.5600*	0.4873	0.003
		100V	3.3600*	0.527	<0.001				100V	3.3000*	0.4873	<0.001
	100V	sham	2.8200*	0.527	<0.001			100V	sham	2.8200*	0.4873	<0.001
		SNI	1.2200*	0.527	0.028				SNI	1.0400*	0.4873	0.042
		SPRF	1.2000*	0.527	0.031				SPRF	1.0000*	0.4873	0.05
		45V	-0.06	0.527	0.91				45V	-0.12	0.4873	0.807
		65V	-1.1880*	0.527	0.032				65V	-1.7400*	0.4873	0.001
		85V	-3.3600*	0.527	<0.001				85V	-3.3000*	0.4873	<0.001
autolysosome	sham	SNI	1.3600*	0.5194	0.014		autolysosome	sham	SNI	1.1700*	0.3309	0.001
		SPRF	1.2800*	0.5194	0.02				SPRF	1.1000*	0.3309	0.002
		45V	-1.2400*	0.5194	0.024				45V	-1.4500*	0.3309	<0.001
		65V	-3.9600*	0.5194	<0.001				65V	-4.1600*	0.3309	<0.001
		85V	-5.6880*	0.5194	<0.001				85V	-5.8400*	0.3309	<0.001
		100V	-1.3000*	0.5194	0.018				100V	-1.4700*	0.3309	<0.001
	SNI	sham	-1.3600*	0.5194	0.014			SNI	sham	-1.1700*	0.3309	0.001
		SPRF	-0.08	0.5194	0.879				SPRF	-0.07	0.3309	0.834
		45V	-2.6000*	0.5194	<0.001				45V	-2.6200*	0.3309	<0.001
		65V	-5.3200*	0.5194	<0.001				65V	-5.3300*	0.3309	<0.001
		85V	-7.0480*	0.5194	<0.001				85V	-7.0100*	0.3309	<0.001
		100V	-2.6600*	0.5194	<0.001				100V	-2.6400*	0.3309	<0.001
	SPRF	sham	-1.2800*	0.5194	0.02			SPRF	sham	-1.1000*	0.3309	0.002
		SNI	0.08	0.5194	0.879				SNI	0.07	0.3309	0.834
		45V	-2.5200*	0.5194	<0.001				45V	-2.5500*	0.3309	<0.001
		65V	-5.2400*	0.5194	<0.001				65V	-5.2600*	0.3309	<0.001
		85V	-6.9680*	0.5194	<0.001				85V	-6.9400*	0.3309	<0.001
		100V	-2.5800*	0.5194	<0.001				100V	-2.5700*	0.3309	<0.001
	45V	sham	1.2400*	0.5194	0.024			45V	sham	1.4500*	0.3309	<0.001
		SNI	2.6000*	0.5194	<0.001				SNI	2.6200*	0.3309	<0.001
		SPRF	2.5200*	0.5194	<0.001				SPRF	2.5500*	0.3309	<0.001
		65V	-2.7200*	0.5194	<0.001				65V	-2.7100*	0.3309	<0.001
		85V	-4.4480*	0.5194	<0.001				85V	-4.3900*	0.3309	<0.001
		100V	-0.06	0.5194	0.909				100V	-0.02	0.3309	0.952
	65V	sham	3.9600*	0.5194	<0.001			65V	sham	4.1600*	0.3309	<0.001
		SNI	5.3200*	0.5194	<0.001				SNI	5.3300*	0.3309	<0.001
		SPRF	5.2400*	0.5194	<0.001				SPRF	5.2600*	0.3309	<0.001
		45V	2.7200*	0.5194	<0.001				45V	2.7100*	0.3309	<0.001
		85V	-1.7280*	0.5194	0.002				85V	-1.6800*	0.3309	<0.001
		100V	2.6600*	0.5194	<0.001				100V	2.6900*	0.3309	<0.001
	85V	sham	5.6880*	0.5194	<0.001			85V	sham	5.8400*	0.3309	<0.001
		SNI	7.0480*	0.5194	<0.001				SNI	7.0100*	0.3309	<0.001
		SPRF	6.9680*	0.5194	<0.001				SPRF	6.9400*	0.3309	<0.001
		45V	4.4480*	0.5194	<0.001				45V	4.3900*	0.3309	<0.001
		65V	1.7280*	0.5194	0.002				65V	1.6800*	0.3309	<0.001
		100V	4.3880*	0.5194	<0.001				100V	4.3700*	0.3309	<0.001
	100V	sham	1.3000*	0.5194	0.018			100V	sham	1.4700*	0.3309	<0.001
		SNI	2.6600*	0.5194	<0.001				SNI	2.6400*	0.3309	<0.001
		SPRF	2.5800*	0.5194	<0.001				SPRF	2.5700*	0.3309	<0.001
		45V	0.06	0.5194	0.909				45V	0.02	0.3309	0.952
		65V	-2.6600*	0.5194	<0.001				65V	-2.6900*	0.3309	<0.001
		85V	-4.3880*	0.5194	<0.001				85V	-4.3700*	0.3309	<0.001
lysosome	sham	SNI	1.3600*	0.2669	<0.001		lysosome	sham	SNI	1.3967*	0.4122	0.002
		SPRF	1.3400*	0.2669	<0.001				SPRF	1.3667*	0.4122	0.003
		45V	-.6400*	0.2669	0.023				45V	-.9933*	0.4122	0.023
		65V	-1.6800*	0.2669	<0.001				65V	-1.8833*	0.4122	<0.001
		85V	-2.5480*	0.2669	<0.001				85V	-2.7833*	0.4122	<0.001
		100V	-.7600*	0.2669	0.008				100V	-.9513*	0.4122	0.029
	SNI	sham	-1.3600*	0.2669	<0.001			SNI	sham	-1.3967*	0.4122	0.002
		SPRF	-0.02	0.2669	0.941				SPRF	-0.03	0.4122	0.942
		45V	-2.0000*	0.2669	<0.001				45V	-2.3900*	0.4122	<0.001
		65V	-3.0400*	0.2669	<0.001				65V	-3.2800*	0.4122	<0.001
		85V	-3.9080*	0.2669	<0.001				85V	-4.1800*	0.4122	<0.001
		100V	-2.1200*	0.2669	<0.001				100V	-2.3480*	0.4122	<0.001
	SPRF	sham	-1.3400*	0.2669	<0.001			SPRF	sham	-1.3667*	0.4122	0.003
		SNI	0.02	0.2669	0.941				SNI	0.03	0.4122	0.942
		45V	-1.9800*	0.2669	<0.001				45V	-2.3600*	0.4122	<0.001
		65V	-3.0200*	0.2669	<0.001				65V	-3.2500*	0.4122	<0.001
		85V	-3.8880*	0.2669	<0.001				85V	-4.1500*	0.4122	<0.001
		100V	-2.1000*	0.2669	<0.001				100V	-2.3180*	0.4122	<0.001
	45V	sham	.6400*	0.2669	0.023			45V	sham	.9933*	0.4122	0.023
		SNI	2.0000*	0.2669	<0.001				SNI	2.3900*	0.4122	<0.001
		SPRF	1.9800*	0.2669	<0.001				SPRF	2.3600*	0.4122	<0.001
		65V	-1.0400*	0.2669	0.001				65V	-.8900*	0.4122	0.04
		85V	-1.9080*	0.2669	<0.001				85V	-1.7900*	0.4122	<0.001
		100V	-0.12	0.2669	0.656				100V	0.042	0.4122	0.92
	65V	sham	1.6800*	0.2669	<0.001			65V	sham	1.8833*	0.4122	<0.001
		SNI	3.0400*	0.2669	<0.001				SNI	3.2800*	0.4122	<0.001
		SPRF	3.0200*	0.2669	<0.001				SPRF	3.2500*	0.4122	<0.001
		45V	1.0400*	0.2669	0.001				45V	.8900*	0.4122	0.04
		85V	-.8680*	0.2669	0.003				85V	-.9000*	0.4122	0.038
		100V	.9200*	0.2669	0.002				100V	.9320*	0.4122	0.032
	85V	sham	2.5480*	0.2669	<0.001			85V	sham	2.7833*	0.4122	<0.001
		SNI	3.9080*	0.2669	<0.001				SNI	4.1800*	0.4122	<0.001
		SPRF	3.8880*	0.2669	<0.001				SPRF	4.1500*	0.4122	<0.001
		45V	1.9080*	0.2669	<0.001				45V	1.7900*	0.4122	<0.001
		65V	.8680*	0.2669	0.003				65V	.9000*	0.4122	0.038
		100V	1.7880*	0.2669	<0.001				100V	1.8320*	0.4122	<0.001
	100V	sham	.7600*	0.2669	0.008			100V	sham	.9513*	0.4122	0.029
		SNI	2.1200*	0.2669	<0.001				SNI	2.3480*	0.4122	<0.001
		SPRF	2.1000*	0.2669	<0.001				SPRF	2.3180*	0.4122	<0.001
		45V	0.12	0.2669	0.656				45V	-0.042	0.4122	0.92
		65V	-.9200*	0.2669	0.002				65V	-.9320*	0.4122	0.032
		85V	-1.7880*	0.2669	<0.001				85V	-1.8320*	0.4122	<0.001
*The significance level of the mean difference is 0.05							*The significance level of the mean difference is 0.05

## Sheet: TNF-a fluorescence intensity 
Normality Test						Levene test
	group	Kolmogorov-Smirnov testa						statistic	df1	df2	Sig.
		statistic	df	Sig.		D14		0.926	6	28	0.492
D14	sham	0.348	5	0.048		D21		0.342	6	28	0.909
	SNI	0.372	5	0.022
	Free-PRF	0.38	5	0.017
	45V	0.381	5	0.017
	65V	0.36	5	0.033
	85V	0.445	5	0.002
	100V	0.349	5	0.046
D21	sham	0.351	5	0.044
	SNI	0.379	5	0.018
	Free-PRF	0.357	5	0.036
	45V	0.361	5	0.032
	65V	0.364	5	0.029
	85V	0.364	5	0.029
	100V	0.386	5	0.014
a. Lilliefors significance correction.
The one-way ANOVA
group		Sham	SNI	Free-PRF	45VPRF	65VPRF	85VPRF	100VPRF	SS	df	MS		F		P-value
D14	n	5	5	5	5	5	5	5
	Mean±SD	1.0±0.204	11.74±1.315*	12.36±1.288*	9.58±0.589*#Φ	6.32±0.795*#Δ	4.96±0.699*#ΦΔ	9.42±0.646*#Φ
	Inter-								492.181	6	82.03		108.107		<0.001
	group
	Intra-								21.246	28	0.759
	group
	Total								513.427	34
D21	n	5	5	5	5	5	5	5
	Mean±SD	1.0±0.231	11.56±0.699*	11.72±0.554*	8.62±0.522*#Φ	5.70±0.616*#Δ	4.70±0.616*#ΦΔ	8.62±0.37*#Φ
	Inter-								451.313	6		75.219		261.017	<0.001
	group
	Intra-								8.069	28		0.288
	group
	Total								459.382	34
*P< 0.05 vs. Sham; #P< 0.05 vs. SNI; △P< 0.05 vs. 45VPRF; ΦP< 0.05 vs. 65VPRF
Multiple comparison
Dependent variable	(I) group	(J) group	Mean difference (I-J)	Standard error	Sig.
D14	sham	SNI	-10.73400*	0.55092	<0.001
		SPRF	-11.35400*	0.55092	<0.001
		45V	-8.57400*	0.55092	<0.001
		65V	-5.31400*	0.55092	<0.001
		85V	-3.95400*	0.55092	<0.001
		100V	-8.41400*	0.55092	<0.001
	SNI	sham	10.73400*	0.55092	<0.001
		SPRF	-0.62	0.55092	0.27
		45V	2.16000*	0.55092	0.001
		65V	5.42000*	0.55092	<0.001
		85V	6.78000*	0.55092	<0.001
		100V	2.32000*	0.55092	<0.001
	SPRF	sham	11.35400*	0.55092	<0.001
		SNI	0.62	0.55092	0.27
		45V	2.78000*	0.55092	<0.001
		65V	6.04000*	0.55092	<0.001
		85V	7.40000*	0.55092	<0.001
		100V	2.94000*	0.55092	<0.001
	45V	sham	8.57400*	0.55092	<0.001
		SNI	-2.16000*	0.55092	0.001
		SPRF	-2.78000*	0.55092	<0.001
		65V	3.26000*	0.55092	<0.001
		85V	4.62000*	0.55092	<0.001
		100V	0.16	0.55092	0.774
	65V	sham	5.31400*	0.55092	<0.001
		SNI	-5.42000*	0.55092	<0.001
		SPRF	-6.04000*	0.55092	<0.001
		45V	-3.26000*	0.55092	<0.001
		85V	1.36000*	0.55092	0.02
		100V	-3.10000*	0.55092	<0.001
	85V	sham	3.95400*	0.55092	<0.001
		SNI	-6.78000*	0.55092	<0.001
		SPRF	-7.40000*	0.55092	<0.001
		45V	-4.62000*	0.55092	<0.001
		65V	-1.36000*	0.55092	0.02
		100V	-4.46000*	0.55092	<0.001
	100V	sham	8.41400*	0.55092	<0.001
		SNI	-2.32000*	0.55092	<0.001
		SPRF	-2.94000*	0.55092	<0.001
		45V	-0.16	0.55092	0.774
		65V	3.10000*	0.55092	<0.001
		85V	4.46000*	0.55092	<0.001
D21	sham	SNI	-10.57400*	0.33951	<0.001
		SPRF	-10.73400*	0.33951	<0.001
		45V	-7.63400*	0.33951	<0.001
		65V	-4.71400*	0.33951	<0.001
		85V	-3.71400*	0.33951	<0.001
		100V	-7.63400*	0.33951	<0.001
	SNI	sham	10.57400*	0.33951	<0.001
		SPRF	-0.16	0.33951	0.641
		45V	2.94000*	0.33951	<0.001
		65V	5.86000*	0.33951	<0.001
		85V	6.86000*	0.33951	<0.001
		100V	2.94000*	0.33951	<0.001
	SPRF	sham	10.73400*	0.33951	<0.001
		SNI	0.16	0.33951	0.641
		45V	3.10000*	0.33951	<0.001
		65V	6.02000*	0.33951	<0.001
		85V	7.02000*	0.33951	<0.001
		100V	3.10000*	0.33951	<0.001
	45V	sham	7.63400*	0.33951	<0.001
		SNI	-2.94000*	0.33951	<0.001
		SPRF	-3.10000*	0.33951	<0.001
		65V	2.92000*	0.33951	<0.001
		85V	3.92000*	0.33951	<0.001
		100V	0	0.33951	1
	65V	sham	4.71400*	0.33951	<0.001
		SNI	-5.86000*	0.33951	<0.001
		SPRF	-6.02000*	0.33951	<0.001
		45V	-2.92000*	0.33951	<0.001
		85V	1.00000*	0.33951	0.006
		100V	-2.92000*	0.33951	<0.001
	85V	sham	3.71400*	0.33951	<0.001
		SNI	-6.86000*	0.33951	<0.001
		SPRF	-7.02000*	0.33951	<0.001
		45V	-3.92000*	0.33951	<0.001
		65V	-1.00000*	0.33951	0.006
		100V	-3.92000*	0.33951	<0.001
	100V	sham	7.63400*	0.33951	<0.001
		SNI	-2.94000*	0.33951	<0.001
		SPRF	-3.10000*	0.33951	<0.001
		45V	0	0.33951	1
		65V	2.92000*	0.33951	<0.001
		85V	3.92000*	0.33951	<0.001
*The significance level of the mean difference is 0.05

## Sheet: IL-10 fluorescence intensity 
Normality Test						Levene test
	group	Kolmogorov-Smirnov testa						statistic	df1	df2	Sig.
		statistic	df	Sig.		D14		1.751	6	28	0.146
D14	sham	0.427	5	0.003		D21		0.934	6	28	0.486
	SNI	0.404	5	0.008
	Free-PRF	0.355	5	0.039
	45V	0.372	5	0.022
	65V	0.353	5	0.041
	85V	0.367	5	0.026
	100V	0.364	5	0.029
D21	sham	0.356	5	0.037
	SNI	0.357	5	0.036
	Free-PRF	0.446	5	0.002
	45V	0.372	5	0.022
	65V	0.36	5	0.033
	85V	0.447	5	0.001
	100V	0.358	5	0.035
a. Lilliefors significance correction.
The one-way ANOVA
group		Sham	SNI	Free-PRF	45VPRF	65VPRF	85VPRF	100VPRF	SS	df	MS		F		P-value
D14	n	5	5	5	5	5	5	5
	Mean±SD	1.0±0.154	0.10±0.015*	0.11±0.032*	0.36±0.055*#Φ	0.47±0.075*#Δ	0.63±0.094*#ΦΔ	0.35±0.062*#Φ
	Inter-								2.934	6	0.489		73.798		<0.001
	group
	Intra-								0.186	28	0.007
	group
	Total								3.119	34
D21	n	5	5	5	5	5	5	5
	Mean±SD	1.0±0.142	0.24±0.06*	0.24±0.069*	0.41±0.055*#Φ	0.62±0.079*#Δ	0.79±0.037*#ΦΔ	0.43±0.069*#Φ
	Inter-								2.443	6		0.407		64.635	<0.001
	group
	Intra-								0.176	28		0.006
	group
	Total								2.62	34
*P< 0.05 vs. Sham; #P< 0.05 vs. SNI; △P< 0.05 vs. 45VPRF; ΦP< 0.05 vs. 65VPRF
Multiple comparison
Dependent variable	(I) group	(J) group	Mean difference (I-J)	Standard error	Sig.
D14	sham	SNI	.89600*	0.05148	<0.001
		SPRF	.88800*	0.05148	<0.001
		45V	.64000*	0.05148	<0.001
		65V	.53000*	0.05148	<0.001
		85V	.36600*	0.05148	<0.001
		100V	.65000*	0.05148	<0.001
	SNI	sham	-.89600*	0.05148	<0.001
		SPRF	-0.008	0.05148	0.878
		45V	-.25600*	0.05148	<0.001
		65V	-.36600*	0.05148	<0.001
		85V	-.53000*	0.05148	<0.001
		100V	-.24600*	0.05148	<0.001
	SPRF	sham	-.88800*	0.05148	<0.001
		SNI	0.008	0.05148	0.878
		45V	-.24800*	0.05148	<0.001
		65V	-.35800*	0.05148	<0.001
		85V	-.52200*	0.05148	<0.001
		100V	-.23800*	0.05148	<0.001
	45V	sham	-.64000*	0.05148	<0.001
		SNI	.25600*	0.05148	<0.001
		SPRF	.24800*	0.05148	<0.001
		65V	-.11000*	0.05148	0.041
		85V	-.27400*	0.05148	<0.001
		100V	0.01	0.05148	0.847
	65V	sham	-.53000*	0.05148	<0.001
		SNI	.36600*	0.05148	<0.001
		SPRF	.35800*	0.05148	<0.001
		45V	.11000*	0.05148	0.041
		85V	-.16400*	0.05148	0.004
		100V	.12000*	0.05148	0.027
	85V	sham	-.36600*	0.05148	<0.001
		SNI	.53000*	0.05148	<0.001
		SPRF	.52200*	0.05148	<0.001
		45V	.27400*	0.05148	<0.001
		65V	.16400*	0.05148	0.004
		100V	.28400*	0.05148	<0.001
	100V	sham	-.65000*	0.05148	<0.001
		SNI	.24600*	0.05148	<0.001
		SPRF	.23800*	0.05148	<0.001
		45V	-0.01	0.05148	0.847
		65V	-.12000*	0.05148	0.027
		85V	-.28400*	0.05148	<0.001
D21	sham	SNI	.75800*	0.0502	<0.001
		SPRF	.76400*	0.0502	<0.001
		45V	.59000*	0.0502	<0.001
		65V	.37800*	0.0502	<0.001
		85V	.21400*	0.0502	<0.001
		100V	.57000*	0.0502	<0.001
	SNI	sham	-.75800*	0.0502	<0.001
		SPRF	0.006	0.0502	0.906
		45V	-.16800*	0.0502	0.002
		65V	-.38000*	0.0502	<0.001
		85V	-.54400*	0.0502	<0.001
		100V	-.18800*	0.0502	0.001
	SPRF	sham	-.76400*	0.0502	<0.001
		SNI	-0.006	0.0502	0.906
		45V	-.17400*	0.0502	0.002
		65V	-.38600*	0.0502	<0.001
		85V	-.55000*	0.0502	<0.001
		100V	-.19400*	0.0502	0.001
	45V	sham	-.59000*	0.0502	<0.001
		SNI	.16800*	0.0502	0.002
		SPRF	.17400*	0.0502	0.002
		65V	-.21200*	0.0502	<0.001
		85V	-.37600*	0.0502	<0.001
		100V	-0.02	0.0502	0.693
	65V	sham	-.37800*	0.0502	<0.001
		SNI	.38000*	0.0502	<0.001
		SPRF	.38600*	0.0502	<0.001
		45V	.21200*	0.0502	<0.001
		85V	-.16400*	0.0502	0.003
		100V	.19200*	0.0502	0.001
	85V	sham	-.21400*	0.0502	<0.001
		SNI	.54400*	0.0502	<0.001
		SPRF	.55000*	0.0502	<0.001
		45V	.37600*	0.0502	<0.001
		65V	.16400*	0.0502	0.003
		100V	.35600*	0.0502	<0.001
	100V	sham	-.57000*	0.0502	<0.001
		SNI	.18800*	0.0502	0.001
		SPRF	.19400*	0.0502	0.001
		45V	0.02	0.0502	0.693
		65V	-.19200*	0.0502	0.001
		85V	-.35600*	0.0502	<0.001
*The significance level of the mean difference is 0.05

## Sheet: TNF-a western blot
Normality Test						Levene test
	group	Kolmogorov-Smirnov testa						statistic	df1	df2	Sig.
		statistic	df	Sig.		D14		0.422	6	28	0.858
D14	sham	0.36	5	0.033		D21		0.422	6	28	0.858
	SNI	0.351	5	0.043
	Free-PRF	0.356	5	0.037
	45V	0.354	5	0.039
	65V	0.35	5	0.045
	85V	0.35	5	0.045
	100V	0.359	5	0.034
D21	sham	0.36	5	0.033
	SNI	0.351	5	0.044
	Free-PRF	0.364	5	0.029
	45V	0.353	5	0.041
	65V	0.384	5	0.015
	85V	0.354	5	0.039
	100V	0.373	5	0.022
a. Lilliefors significance correction.
The one-way ANOVA
group		Sham	SNI	Free-PRF	45VPRF	65VPRF	85VPRF	100VPRF	SS	df	MS		F		P-value
D14	n	5	5	5	5	5	5	5
	Mean±SD	1.0±0.141	6.20±0.456*	6.15±0.515*	4.31±0.412*#Φ	3.21±0.477*#Δ	2.20±0.367*#ΦΔ	4.33±0.311*#Φ
	Inter-								112.501	6	18.75		116.97		<0.001
	group
	Intra-								4.488	28	0.16
	group
	Total								116.989	34
D21	n	5	5	5	5	5	5	5
	Mean±SD	1.0±0.132	3.32±0.427*	3.28±0.274*	2.49±0.301*#Φ	1.95±0.318*#Δ	1.48±0.19*#ΦΔ	2.53±0.155*#Φ
	Inter-								22.885	6		3.814		50.668	<0.001
	group
	Intra-								2.108	28		0.075
	group
	Total								24.993	34
*P< 0.05 vs. Sham; #P< 0.05 vs. SNI; △P< 0.05 vs. 45VPRF; ΦP< 0.05 vs. 65VPRF
Multiple comparison
Dependent variable	(I) group	(J) group	Mean difference (I-J)	Standard error	Sig.
D14	sham	SNI	-5.19737*	0.25322	<0.001
		SPRF	-5.15401*	0.25322	<0.001
		45V	-3.30627*	0.25322	<0.001
		65V	-2.21000*	0.25322	<0.001
		85V	-1.19600*	0.25322	<0.001
		100V	-3.33392*	0.25322	<0.001
	SNI	sham	5.19737*	0.25322	<0.001
		SPRF	0.04336	0.25322	0.865
		45V	1.89110*	0.25322	<0.001
		65V	2.98736*	0.25322	<0.001
		85V	4.00137*	0.25322	<0.001
		100V	1.86344*	0.25322	<0.001
	SPRF	sham	5.15401*	0.25322	<0.001
		SNI	-0.04336	0.25322	0.865
		45V	1.84774*	0.25322	<0.001
		65V	2.94401*	0.25322	<0.001
		85V	3.95801*	0.25322	<0.001
		100V	1.82008*	0.25322	<0.001
	45V	sham	3.30627*	0.25322	<0.001
		SNI	-1.89110*	0.25322	<0.001
		SPRF	-1.84774*	0.25322	<0.001
		65V	1.09627*	0.25322	<0.001
		85V	2.11027*	0.25322	<0.001
		100V	-0.02765	0.25322	0.914
	65V	sham	2.21000*	0.25322	<0.001
		SNI	-2.98736*	0.25322	<0.001
		SPRF	-2.94401*	0.25322	<0.001
		45V	-1.09627*	0.25322	<0.001
		85V	1.01400*	0.25322	<0.001
		100V	-1.12392*	0.25322	<0.001
	85V	sham	1.19600*	0.25322	<0.001
		SNI	-4.00137*	0.25322	<0.001
		SPRF	-3.95801*	0.25322	<0.001
		45V	-2.11027*	0.25322	<0.001
		65V	-1.01400*	0.25322	<0.001
		100V	-2.13792*	0.25322	<0.001
	100V	sham	3.33392*	0.25322	<0.001
		SNI	-1.86344*	0.25322	<0.001
		SPRF	-1.82008*	0.25322	<0.001
		45V	0.02765	0.25322	0.914
		65V	1.12392*	0.25322	<0.001
		85V	2.13792*	0.25322	<0.001
D21	sham	SNI	-2.32198*	0.17353	<0.001
		SPRF	-2.27551*	0.17353	<0.001
		45V	-1.49000*	0.17353	<0.001
		65V	-.94758*	0.17353	<0.001
		85V	-.47600*	0.17353	0.01
		100V	-1.52864*	0.17353	<0.001
	SNI	sham	2.32198*	0.17353	<0.001
		SPRF	0.04647	0.17353	0.791
		45V	.83198*	0.17353	<0.001
		65V	1.37440*	0.17353	<0.001
		85V	1.84598*	0.17353	<0.001
		100V	.79334*	0.17353	<0.001
	SPRF	sham	2.27551*	0.17353	<0.001
		SNI	-0.04647	0.17353	0.791
		45V	.78551*	0.17353	<0.001
		65V	1.32793*	0.17353	<0.001
		85V	1.79951*	0.17353	<0.001
		100V	.74688*	0.17353	<0.001
	45V	sham	1.49000*	0.17353	<0.001
		SNI	-.83198*	0.17353	<0.001
		SPRF	-.78551*	0.17353	<0.001
		65V	.54242*	0.17353	0.004
		85V	1.01400*	0.17353	<0.001
		100V	-0.03864	0.17353	0.825
	65V	sham	.94758*	0.17353	<0.001
		SNI	-1.37440*	0.17353	<0.001
		SPRF	-1.32793*	0.17353	<0.001
		45V	-.54242*	0.17353	0.004
		85V	.47158*	0.17353	0.011
		100V	-.58106*	0.17353	0.002
	85V	sham	.47600*	0.17353	0.01
		SNI	-1.84598*	0.17353	<0.001
		SPRF	-1.79951*	0.17353	<0.001
		45V	-1.01400*	0.17353	<0.001
		65V	-.47158*	0.17353	0.011
		100V	-1.05264*	0.17353	<0.001
	100V	sham	1.52864*	0.17353	<0.001
		SNI	-.79334*	0.17353	<0.001
		SPRF	-.74688*	0.17353	<0.001
		45V	0.03864	0.17353	0.825
		65V	.58106*	0.17353	0.002
		85V	1.05264*	0.17353	<0.001
*The significance level of the mean difference is 0.05

## Sheet: IL-10 western blot
Normality Test						Levene test
	group	Kolmogorov-Smirnov testa						statistic	df1	df2	Sig.
		statistic	df	Sig.		D14		1.897	6	28	0.117
D14	sham	0.436	5	0.002		D21		1.414	6	28	0.244
	SNI	0.425	5	0.003
	Free-PRF	0.347	5	0.049
	45V	0.355	5	0.038
	65V	0.383	5	0.016
	85V	0.351	5	0.043
	100V	0.347	5	0.048
D21	sham	0.362	5	0.031
	SNI	0.383	5	0.016
	Free-PRF	0.404	5	0.008
	45V	0.366	5	0.027
	65V	0.378	5	0.019
	85V	0.394	5	0.011
	100V	0.375	5	0.021
a. Lilliefors significance correction.
The one-way ANOVA
group		Sham	SNI	Free-PRF	45VPRF	65VPRF	85VPRF	100VPRF	SS	df	MS		F		P-value
D14	n	5	5	5	5	5	5	5
	Mean±SD	1.0±0.202	0.08±0.022*	0.09±0.033*	0.28±0.133*#Φ	0.51±0.171*#Δ	0.69±0.109*#ΦΔ	0.26±0.105*#Φ
	Inter-								3.462	6	0.577		36.044		<0.001
	group
	Intra-								0.448	28	0.016
	group
	Total								3.91	34
D21	n	5	5	5	5	5	5	5
	Mean±SD	1.0±0.008	0.33±0.16*	0.33±0.105*	0.54±0.096*#Φ	0.70±0.03*#Δ	0.86±0.06*#ΦΔ	0.55±0.092*#Φ
	Inter-								1.915	6		0.319		50.097	<0.001
	group
	Intra-								0.178	28		0.006
	group
	Total								2.093	34
*P< 0.05 vs. Sham; #P< 0.05 vs. SNI; △P< 0.05 vs. 45VPRF; ΦP< 0.05 vs. 65VPRF
Multiple comparison
Dependent variable	(I) group	(J) group	Mean difference (I-J)	Standard error	Sig.
D14	sham	SNI	.92165*	0.08002	<0.001
		SPRF	.91376*	0.08002	<0.001
		45V	.72155*	0.08002	<0.001
		65V	.49464*	0.08002	<0.001
		85V	.30600*	0.08002	0.001
		100V	.74000*	0.08002	<0.001
	SNI	sham	-.92165*	0.08002	<0.001
		SPRF	-0.00789	0.08002	0.922
		45V	-.20009*	0.08002	0.019
		65V	-.42701*	0.08002	<0.001
		85V	-.61565*	0.08002	<0.001
		100V	-.18165*	0.08002	0.031
	SPRF	sham	-.91376*	0.08002	<0.001
		SNI	0.00789	0.08002	0.922
		45V	-.19221*	0.08002	0.023
		65V	-.41912*	0.08002	<0.001
		85V	-.60776*	0.08002	<0.001
		100V	-.17376*	0.08002	0.039
	45V	sham	-.72155*	0.08002	<0.001
		SNI	.20009*	0.08002	0.019
		SPRF	.19221*	0.08002	0.023
		65V	-.22692*	0.08002	0.008
		85V	-.41555*	0.08002	<0.001
		100V	0.01845	0.08002	0.819
	65V	sham	-.49464*	0.08002	<0.001
		SNI	.42701*	0.08002	<0.001
		SPRF	.41912*	0.08002	<0.001
		45V	.22692*	0.08002	0.008
		85V	-.18864*	0.08002	0.026
		100V	.24536*	0.08002	0.005
	85V	sham	-.30600*	0.08002	0.001
		SNI	.61565*	0.08002	<0.001
		SPRF	.60776*	0.08002	<0.001
		45V	.41555*	0.08002	<0.001
		65V	.18864*	0.08002	0.026
		100V	.43400*	0.08002	<0.001
	100V	sham	-.74000*	0.08002	<0.001
		SNI	.18165*	0.08002	0.031
		SPRF	.17376*	0.08002	0.039
		45V	-0.01845	0.08002	0.819
		65V	-.24536*	0.08002	0.005
		85V	-.43400*	0.08002	<0.001
D21	sham	SNI	.66613*	0.05048	<0.001
		SPRF	.66784*	0.05048	<0.001
		45V	.46400*	0.05048	<0.001
		65V	.29600*	0.05048	<0.001
		85V	.14432*	0.05048	0.008
		100V	.44521*	0.05048	<0.001
	SNI	sham	-.66613*	0.05048	<0.001
		SPRF	0.00171	0.05048	0.973
		45V	-.20213*	0.05048	<0.001
		65V	-.37013*	0.05048	<0.001
		85V	-.52181*	0.05048	<0.001
		100V	-.22092*	0.05048	<0.001
	SPRF	sham	-.66784*	0.05048	<0.001
		SNI	-0.00171	0.05048	0.973
		45V	-.20384*	0.05048	<0.001
		65V	-.37184*	0.05048	<0.001
		85V	-.52353*	0.05048	<0.001
		100V	-.22263*	0.05048	<0.001
	45V	sham	-.46400*	0.05048	<0.001
		SNI	.20213*	0.05048	<0.001
		SPRF	.20384*	0.05048	<0.001
		65V	-.16800*	0.05048	0.002
		85V	-.31968*	0.05048	<0.001
		100V	-0.01879	0.05048	0.713
	65V	sham	-.29600*	0.05048	<0.001
		SNI	.37013*	0.05048	<0.001
		SPRF	.37184*	0.05048	<0.001
		45V	.16800*	0.05048	0.002
		85V	-.15168*	0.05048	0.006
		100V	.14921*	0.05048	0.006
	85V	sham	-.14432*	0.05048	0.008
		SNI	.52181*	0.05048	<0.001
		SPRF	.52353*	0.05048	<0.001
		45V	.31968*	0.05048	<0.001
		65V	.15168*	0.05048	0.006
		100V	.30089*	0.05048	<0.001
	100V	sham	-.44521*	0.05048	<0.001
		SNI	.22092*	0.05048	<0.001
		SPRF	.22263*	0.05048	<0.001
		45V	0.01879	0.05048	0.713
		65V	-.14921*	0.05048	0.006
		85V	-.30089*	0.05048	<0.001
*The significance level of the mean difference is 0.05
